# Supplementary material for: Antimicrobial Susceptibility Profiles of Escherichia coli Isolates from Clinical Cases of Ducks in Hungary Between 2022 and 2023
Source: Antibiotics (Basel). 2025 May 10;14(5):491. doi: 10.3390/antibiotics14050491 (PMC12108305; doi:10.3390/antibiotics14050491)
Supplement: Supplementary file 1 [file antibiotics-14-00491-s001.zip › Additional data.xlsx]

## Sheet: Kacsa
Bacteria	Animal	Isolation of organ	Original sign	Amoxicillin	Amoxicillin-clavulanic acid	Ceftriaxone	Imipenem	Neomycin	Spectinomycin	Doxicyclyne	Florfenicol	Tylozin	Tiamulin	Lincomycin	Enrofloxacin	Colsitin	Potentiated sulphonamide	Vancomycin	Town	Regio
Escherichia coli	duck	hepar	2186	8	4	0.03	0.25	64	64	2	16	1024	256	1024	0.5	0.25	32	256	Komádi	Észak-Alföld
Escherichia coli	duck	bone marrow	2339	1024	16	0.25	1	128	1024	32	128	1024	512	512	0.125	0.25	1024	512	Jászalsószentgyörgy	Észak-Alföld
Escherichia coli	duck	lungs	4702	8	0.5	0.03	0.5	64	64	16	8	1024	512	1024	1	0.25	1	512	Dévaványa	Dél-Alföld
Escherichia coli	duck	bone marrow	4711	8	4	0.03	0.125	64	64	2	8	512	128	1024	0.015	0.25	4	256	Dévaványa	Dél-Alföld
Escherichia coli	duck	bone marrow	7619	8	4	0.03	0.25	32	64	2	8	1024	256	512	0.015	0.25	256	256	Ásotthalom	Dél-Alföld
Escherichia coli	duck	bone marrow	8198	512	2	1	0.25	256	64	16	64	1024	1024	1024	32	1024	4	1024	Bócsa	Dél-Alföld
Escherichia coli	duck	bone marrow	11798	512	4	16	0.5	512	128	32	128	1024	512	1024	128	512	1024	512	Tázlár	Dél-Alföld
Escherichia coli	duck	bone marrow	12315	8	8	0.25	1	16	64	4	16	128	128	128	0.03	0.5	8	512	Csólyospálos	Dél-Alföld
Escherichia coli	duck	bone marrow	12548	8	4	0.06	1	8	64	1	4	128	128	128	0.03	1	4	512	Tiszakécske	Dél-Alföld
Escherichia coli	duck	bone marrow	12548	2	2	128	0.5	512	128	2	8	512	512	1024	128	512	2	512	Tiszakécske	Dél-Alföld
Escherichia coli	duck	lungs	12564	0.5	0.5	0.06	1	32	128	128	16	1024	1024	1024	0.06	1024	4	1024	Csólyospálos	Dél-Alföld
Escherichia coli	duck	hepar	12877	8	4	0.5	1	64	64	4	32	256	256	512	0.03	0.5	4	512	Dévaványa	Dél-Alföld
Escherichia coli	duck	hepar	12877	8	4	0.5	1	64	64	4	32	256	256	512	0.03	0.5	4	512	Dévaványa	Dél-Alföld
Escherichia coli	duck	bone marrow	13471	4	0.03	1	1	32	4	8	512	128	1024	64	0.25	4	512	512	Bócsa	Dél-Alföld
Escherichia coli	duck	bone marrow	14056	8	8	0.06	0.5	32	64	4	16	128	128	128	0.03	0.25	4	512	Szeged	Dél-Alföld
Escherichia coli	duck	bone marrow	15798	512	4	1024	0.25	512	128	16	8	512	512	1024	512	1024	1024	256	Ásotthalom	Dél-Alföld
Escherichia coli	duck	bone marrow	17474	4	4	1	1	64	64	8	16	128	128	128	1	32	8	512	Csólyospálos	Dél-Alföld
Escherichia coli	duck	bone marrow	17474	32	4	0.06	1	16	32	2	16	128	128	128	0.5	0.125	4	512	Csólyospálos	Dél-Alföld
Escherichia coli	duck	bone marrow	17813	64	64	0.125	1	32	64	2	16	128	128	128	0.06	32	8	512	Tiszakécske	Dél-Alföld
Escherichia coli	duck	bone marrow	18233	64	16	0.06	1	32	64	4	16	128	128	128	0.03	0.125	2	512	Csólyospálos	Dél-Alföld
Escherichia coli	duck	hepar	19330	64	16	0.06	1	16	64	16	16	128	128	128	32	0.25	256	512	Tázlár	Dél-Alföld
Escherichia coli	duck	bone marrow	19334	32	8	0.06	8	32	32	0.5	16	128	128	128	0.03	0.25	1	512	Kistelek	Dél-Alföld
Escherichia coli	duck	hepar	19979	64	16	0.03	8	32	64	2	16	128	128	128	4	0.25	2	512	Mélykút	Dél-Alföld
Escherichia coli	duck	bone marrow	21500	4	16	1	0.5	32	32	8	16	128	128	128	0.5	1	32	512	Szank	Dél-Alföld
Escherichia coli	duck	bone marrow	21509	64	16	0.06	16	16	64	4	32	128	128	128	0.03	1	4	512	Soltvadkert	Dél-Alföld
Escherichia coli	duck	bone marrow	21515	8	8	0.06	4	16	64	2	16	128	128	128	0.5	1	4	512	Szank	Dél-Alföld
Escherichia coli	duck	bone marrow	21560	64	8	0.06	0.5	32	64	16	16	128	128	128	0.5	1	256	512	Jászszentlászló	Dél-Alföld
Escherichia coli	duck	bone marrow	21623	4	8	2	0.5	32	64	2	16	128	128	128	0.5	2	8	512	Soltvadkert	Dél-Alföld
Escherichia coli	duck	bone marrow	21700	8	4	0.06	2	32	64	2	32	128	128	128	0.03	1	8	512	Soltvadkert	Dél-Alföld
Escherichia coli	duck	bone marrow	22451	8	4	0.03	2	64	64	2	8	128	128	128	0.5	16	2	512	Szank	Dél-Alföld
Escherichia coli	duck	bone marrow	22464	8	4	0.06	2	32	64	1	16	128	128	128	0.06	32	8	512	Soltvadkert	Dél-Alföld
Escherichia coli	duck	bone marrow	22899	8	4	0.06	2	32	64	1	8	128	128	128	0.03	1	1	512	Csólyospálos	Dél-Alföld
Escherichia coli	duck	bone marrow	22909	4	16	0.06	0.5	64	32	2	8	128	128	128	0.5	0.5	16	512	Csólyospálos	Dél-Alföld
Escherichia coli	duck	hepar	23775	16	8	0.06	0.25	64	64	16	16	128	128	128	0.125	0.5	16	512	Szank	Dél-Alföld
Escherichia coli	duck	bone marrow	24226	8	16	0.06	0.25	64	64	8	8	128	128	128	0.06	1	16	512	Csongrád	Dél-Alföld
Escherichia coli	duck	ízület	24406	4	2	0.03	0.5	32	32	2	8	512	256	1024	0.06	0.25	2	256	Dévaványa	Dél-Alföld
Escherichia coli	duck	bone marrow	24573	64	16	0.06	0.25	32	32	32	8	128	128	128	0.03	0.25	16	512	Csikéria	Dél-Alföld
Escherichia coli	duck	hepar	24606	64	64	0.03	0.25	32	64	32	8	128	128	128	4	1	256	512	Szank	Dél-Alföld
Escherichia coli	duck	bone marrow	25640	8	8	0.06	1	32	32	2	32	128	128	128	0.03	8	16	512	Kiskunmajsa	Dél-Alföld
Escherichia coli	duck	bone marrow	25778	4	8	2	0.5	64	64	32	8	128	128	128	0.06	1	16	512	Kiskunmajsa	Dél-Alföld
Escherichia coli	duck	bone marrow	27121	16	64	0.06	1	64	64	128	4	128	128	128	0.125	32	16	512	Kömpöc	Dél-Alföld
Escherichia coli	duck	hepar	28081	4	8	0.03	0.125	32	32	4	8	128	128	128	0.03	0.125	4	512	Bordány	Dél-Alföld
Escherichia coli	duck	bone marrow	28684	64	32	0.03	0.25	32	64	32	128	128	128	128	16	0.5	256	512	Soltvadkert	Dél-Alföld
Escherichia coli	duck	bone marrow	29141	64	16	0.06	0.125	32	64	32	128	128	128	128	16	0.5	256	512	Orosháza	Dél-Alföld
Escherichia coli	duck	hepar	32639	4	16	0.125	0.25	32	32	32	8	128	128	128	0.5	0.25	256	512	Csikéria	Dél-Alföld
Escherichia coli	duck	bone marrow	32931	8	16	0.06	2	64	64	2	16	128	128	128	0.03	0.5	4	512	Forráskút	Dél-Alföld
Escherichia coli	duck	bone marrow	34820	64	64	32	2	64	64	64	16	128	128	128	32	32	256	512	Kelebia	Dél-Alföld
Escherichia coli	duck	hepar	40587	16	64	0.125	0.125	64	64	2	4	128	128	128	0.5	0.125	16	512	Kistelek	Dél-Alföld
Escherichia coli	duck	bone marrow	41372	64	8	0.03	0.06	64	64	16	32	128	128	128	0.5	0.5	256	512	Kiskunfélegyháza	Dél-Alföld
Escherichia coli	duck	bone marrow	58744	4	4	0.5	0.5	64	64	2	32	128	128	128	0.03	1	2	512	Zsámbok	Közép-Magyarország
Escherichia coli	duck	bone marrow	58761	4	4	0.25	0.25	64	64	4	16	128	128	128	0.03	2	4	512	Csólyospálos	Dél-Alföld
Escherichia coli	duck	bone marrow	58765	64	64	0.25	0.5	64	64	8	16	128	128	128	4	0.25	256	512	Csólyospálos	Dél-Alföld
Escherichia coli	duck	bone marrow	58769	4	4	0.25	0.03	16	32	1	32	128	128	128	0.03	0.03	2	512	Csólyospálos	Dél-Alföld
Escherichia coli	duck	bone marrow	61818	64	8	64	2	64	64	32	16	128	128	128	2	32	128	512	Bócsa	Dél-Alföld
Escherichia coli	duck	bone marrow	61850	64	16	32	2	64	64	32	128	128	128	128	32	32	256	512	Bócsa	Dél-Alföld
Escherichia coli	duck	bone marrow	61868	64	32	32	2	64	64	128	128	128	128	128	8	32	256	512	Kömpöc	Dél-Alföld
Escherichia coli	duck	bone marrow	61873	4	8	0.25	1	32	64	32	16	128	128	128	0.5	0.5	8	512	Kömpöc	Dél-Alföld
Escherichia coli	duck	hepar	62478	4	8	0.125	1	64	64	2	32	128	128	128	2	0.25	8	512	Zsombó	Dél-Alföld
Escherichia coli	duck	bone marrow	62496	64	64	64	0.5	32	64	2	16	128	128	128	0.5	0.125	4	512	Orosháza	Dél-Alföld
Escherichia coli	duck	hepar	62501	4	8	0.06	0.5	16	32	2	8	128	128	128	1	0.25	8	512	Mélykút	Dél-Alföld
Escherichia coli	duck	lungs	62507	64	16	0.06	0.5	16	64	32	16	128	128	128	0.5	0.5	256	512	Kiskunmajsa	Dél-Alföld
Escherichia coli	duck	bone marrow	62872	4	4	0.06	0.5	32	64	2	16	128	128	128	0.5	2	8	512	Forráskút	Dél-Alföld
Escherichia coli	duck	bone marrow	62960	8	8	64	2	64	64	8	128	128	128	128	1	32	128	512	Kiskunfélegyháza	Dél-Alföld
Escherichia coli	duck	bone marrow	63370	64	64	32	0.5	32	64	2	8	128	128	128	0.5	0.25	8	512	Szank	Dél-Alföld
Escherichia coli	duck	bone marrow	63497	64	32	16	1	64	64	2	8	128	128	128	16	32	16	512	Kömpöc	Dél-Alföld
Escherichia coli	duck	bone marrow	64286	16	32	0.25	2	64	64	16	64	128	128	128	0.125	2	64	512	Szank	Dél-Alföld
Escherichia coli	duck	bone marrow	66227	64	64	2	1	64	64	128	32	128	128	128	32	32	256	512	Szank	Dél-Alföld
Escherichia coli	duck	bone marrow	70506	128	4	0.015	0.5	32	64	2	16	512	256	1024	64	0.25	512	512	Kiskunmajsa	Dél-Alföld
Escherichia coli	duck	brain chamber	70881	4	8	0.03	0.25	32	32	16	4	128	128	128	0.5	0.25	16	512	Csólyospálos	Dél-Alföld
Escherichia coli	duck	lungs	70889	64	16	32	1	64	64	8	16	128	128	128	32	32	16	512	Kiskunfélegyháza	Dél-Alföld
Escherichia coli	duck	hepar	71260	256	4	0.06	0.06	8	64	16	8	1024	512	512	0.03	0.125	16	256	Csólyospálos	Dél-Alföld
Escherichia coli	duck	bone marrow	71424	1024	8	256	0.5	128	256	32	8	1024	1024	1024	1	512	1024	256	Kiskunmajsa	Dél-Alföld
Escherichia coli	duck	bone marrow	71432	1024	512	1	1	64	128	128	256	1024	1024	1024	32	1024	64	512	Zsombó	Dél-Alföld
Escherichia coli	duck	bone marrow	71437	8	16	8	1	64	64	64	32	128	128	128	2	32	256	512	Csólyospálos	Dél-Alföld
Escherichia coli	duck	bone marrow	71502	128	4	0.015	0.5	1024	32	64	8	512	512	1024	0.125	0.5	4	512	Csólyospálos	Dél-Alföld
Escherichia coli	duck	hepar	72087	0.5	0.5	128	0.5	32	64	8	4	512	512	1024	0.125	512	2	512	Szank	Dél-Alföld
Escherichia coli	duck	bone marrow	72856	64	64	0.03	0.125	64	64	32	128	128	128	128	32	0.25	256	512	Csólyospálos	Dél-Alföld
Escherichia coli	duck	bone marrow	72859	64	32	32	2	64	64	32	32	128	128	128	32	32	32	512	Szank	Dél-Alföld
Escherichia coli	duck	bone marrow	73925	1024	256	128	2	512	1024	32	256	1024	1024	1024	8	128	1024	512	Kiskunmajsa	Dél-Alföld
Escherichia coli	duck	bone marrow	73939	16	4	0.03	0.25	32	32	2	8	512	128	1024	0.03	0.25	2	512	Csólyospálos	Dél-Alföld
Escherichia coli	duck	bone marrow	73994	8	4	0.06	0.125	32	32	2	4	512	128	1024	0.5	0.25	2	256	Szank	Dél-Alföld
Escherichia coli	duck	lungs	74363	64	16	32	2	64	64	64	128	128	128	128	32	32	256	512	Kerekegyháza	Dél-Alföld
Escherichia coli	duck	lungs	74363	64	32	32	2	64	64	32	128	128	128	128	32	32	256	512	Kerekegyháza	Dél-Alföld
Escherichia coli	duck	bone marrow	76810	512	8	0.03	0.25	32	32	128	4	512	128	1024	128	0.25	512	256	Kiskunfélegyháza	Dél-Alföld
Escherichia coli	duck	hepar	79500	0.5	0.5	0.06	0.007	64	64	8	2	32	128	2	128	128	4	64	Kunfehértó	Dél-Alföld
Escherichia coli	duck	hepar	79812	0.5	2	1	0.06	64	32	2	4	1024	256	1024	1	256	512	256	Kiskunfélegyháza	Dél-Alföld
Escherichia coli	duck	hepar	79812	0.5	0.5	0.015	0.125	32	64	1	2	1024	256	1024	0.03	8	2	512	Kiskunfélegyháza	Dél-Alföld
Escherichia coli	duck	bone marrow	80201	4	4	0.03	0.125	32	64	1	8	512	128	1024	0.03	0.25	4	256	Csólyospálos	Dél-Alföld
Escherichia coli	duck	bone marrow	81442	1024	8	0.125	0.06	4	64	8	8	1024	64	512	0.125	0.06	1024	256	Kiskunmajsa	Dél-Alföld
Escherichia coli	duck	bone marrow	83859	256	32	8	1	128	128	64	64	1024	1024	1024	4	1024	1024	1024	Csólyospálos	Dél-Alföld
Escherichia coli	duck	bone marrow	84780	1024	16	0.03	0.25	32	128	4	8	512	64	1024	128	0.06	1024	512	Kelebia	Dél-Alföld
Escherichia coli	duck	bone marrow	86263	1024	8	0.03	0.25	32	32	2	8	512	128	1024	128	0.5	1024	256	Bócsa	Dél-Alföld
Escherichia coli	duck	bone marrow	86558	256	4	0.03	0.25	64	32	8	8	512	128	1024	1	0.25	1024	256	Somogyacsa	Dél-Dunántúl
Escherichia coli	duck	bone marrow	86654	2	1	0.5	0.5	32	32	0.25	16	32	128	1024	0.5	0.5	1	64	Csólyospálos	Dél-Alföld
Escherichia coli	duck	pericardium	88427	4	4	0.015	0.5	64	64	2	16	512	256	1024	0.015	0.25	4	256	Bócsa	Dél-Alföld
Escherichia coli	duck	bone marrow	89038	512	16	0.015	0.5	32	64	4	8	1024	256	1024	128	0.25	1024	512	Csólyospálos	Dél-Alföld
Escherichia coli	duck	bone marrow	89044	1024	16	16	0.25	64	64	4	4	512	256	1024	128	0.5	1024	512	Kiskunmajsa	Dél-Alföld
Escherichia coli	duck	bone marrow	89059	4	8	0.03	0.5	128	128	4	16	1024	512	1024	64	0.25	1024	512	Kiskunmajsa	Dél-Alföld
Escherichia coli	duck	brain chamber	89906	8	2	0.03	0.25	16	32	2	8	512	128	1024	0.25	0.25	2	256	Somogyacsa	Dél-Dunántúl
Escherichia coli	duck	bone marrow	90059	256	8	256	1	512	256	32	8	512	512	1024	0.5	1024	2	256	Szank	Dél-Alföld
Escherichia coli	duck	bone marrow	90147	2	4	512	1	512	1024	64	16	1024	1024	1024	0.5	1024	8	1024	Csengele	Dél-Alföld
Escherichia coli	duck	bone marrow	95470	4	4	0.03	0.25	64	64	2	4	512	128	512	0.25	1024	2	256	Somogyacsa	Dél-Dunántúl
Escherichia coli	duck	bone marrow	95470	2	8	256	1	1024	256	64	16	1024	1024	1024	32	1024	512	512	Somogyacsa	Dél-Dunántúl
Escherichia coli	duck	bone marrow	106609	128	128	0.06	1	128	256	8	32	128	1024	1024	16	0.5	256	256	Nyírbátor	Észak-Alföld
Escherichia coli	duck	bone marrow	106611	256	8	0.03	0.25	32	32	0.5	8	512	64	1024	0.5	1024	4	256	Nyírbátor	Észak-Alföld
Escherichia coli	duck	hepar	11069/1	4	2	0.125	0.5	64	64	2	8	128	128	128	32	0.03	4	512	Dévaványa	Dél-Alföld
Escherichia coli	duck	hepar	11069/2	8	2	0.125	1	64	32	2	8	128	128	128	32	0.03	4	512	Dévaványa	Dél-Alföld
Escherichia coli	duck	bone marrow	16319/5	64	4	0.25	1	64	64	4	16	128	128	128	0.03	2	32	512	Bócsa	Dél-Alföld
